# Supplementary material for: Detection of circulating tumor DNA in patients of operative colorectal and gastric cancers
Source: Oncotarget. 2020 Aug 25;11(34):3198–207. doi: 10.18632/oncotarget.27682 (PMC7456613; doi:10.18632/oncotarget.27682)
Supplement: Supplementary file 2 [file oncotarget-11-3198-s002.xlsx]

## Sheet: Table 1
Supplementary Table 1: Summary of detected ctDNA mutations
pt. ID	cancer	pathlogic stage	gender	age	cfDNA (ng/ml)	mutation	MAF (%)	mutation	MAF (%)	mutation	MAF (%)	mutation	MAF (%)	mutation	MAF (%)	mutation	MAF (%)	mutation	MAF (%)	mutation	MAF (%)
1-017	colorectal cancer	I	Male	84	31.9688
1-018	colorectal cancer	I	Male	69	11.5946	TP53_p.R280G	4.28
1-020	colorectal cancer	I	Male	72	7.57895
1-021	colorectal cancer	I	Male	59	2.35	PTEN _p.D92E	0.12	IDH1 _p.R132S	0.1	RET _p.R912Q	0.08	KRAS _p.G15V	0.07	KRAS _p.G12V	0.07	HRAS _p.Q61E	0.07
1-029	colorectal cancer	I	Female	57	3.59062	PDGFRA _p.P577T	0.136705	TP53 _p.Y234fs	0.10582
1-033	colorectal cancer	I	Male	65	17.1	ERBB2_p.V777L	0.07
1-036	colorectal cancer	I	Male	75	6.8
1-039	colorectal cancer	I	Male	71	3.5	APC_p.Q1303*	0.11	TP53_p.P278L	0.11	TP53_p.V157I	0.07
1-046	colorectal cancer	I	Male	78	8	TP53_p.C141Y	0.61	TP53_p.R248W	0.08	TP53_p.R213Q	0.07	TP53_p.P152L	0.07
1-047	colorectal cancer	I	Female	64	5.7
1-051	colorectal cancer	I	Male	74	10.6	SF3B1_p.K700E	2.62
2-102	colorectal cancer	I	Female	80	3.21127	TP53 _p.V157G	1.12	TP53 _p.E286G	0.2	IDH1 _p.R132H	0.07
2-106	colorectal cancer	I	Female	84	4.7625	TP53 _p.G245S	0.0757959
2-107	colorectal cancer	I	Male	61	2.38	APC _p.Q1291Ter	0.08
2-112	colorectal cancer	I	Male	74	10.15
2-115	colorectal cancer	I	Male	70	7.3	TP53 _p.V173M	0.177026	TP53 _p.M246V	0.0702576
2-123	colorectal cancer	I	Male	59	13.2
2-125	colorectal cancer	I	Female	62	5
2-134	colorectal cancer	I	Female	79	4.4	APC_p.I1307Ter	0.32	KRAS_p.G12D	0.14
2-135	colorectal cancer	I	Female	69	16.2
3-024	colorectal cancer	I	Male	71	3.58594	TP53 _p.R248W	0.07
3-039	colorectal cancer	I	Male	60	6.18462
3-040	colorectal cancer	I	Male	77	6.55556	TP53 _p.P278fs	0.11
3-060	colorectal cancer	I	Female	68	5.7907	KRAS_p.Q61L	0.16	TP53_p.P190L	0.14	APC_p.T1493fs	0.13
3-066	colorectal cancer	I	Female	71	6	GNAS_p.R201H	0.61	TP53_p.R248W	0.1
3-069	colorectal cancer	I	Male	79	8.6	TP53_p.P190L	1.52	TP53_p.R248Q	0.8	APC_p.Q1367*	0.23
3-082	colorectal cancer	I	Male	75	5.01639
3-083	colorectal cancer	I	Female	75	6.2381	TP53_p.R175C	0.12	TP53_p.R273H	0.1	PIk3CA_p.Q546K	0.08
3-085	colorectal cancer	I	Female	49	2.3	TP53_p.M246fs	0.1
1-001	colorectal cancer	IIA	Female	71	5.68966	BRAF _p.V600E	0.94	TP53 _p.R175H	0.38
1-002	colorectal cancer	IIA	Male	81	4.25316	ALK _p.L1152P	0.09
1-006	colorectal cancer	IIA	Male	69	4.875
1-009	colorectal cancer	IIA	Male	46	3.35915
1-010	colorectal cancer	IIA	Male	80	5.38983
1-013	colorectal cancer	IIA	Male	86	15.375	GNAS_p.R201H	3.77	KRAS_p.Q61H	0.14	TP53_p.G244S	0.11
1-014	colorectal cancer	IIA	Female	68	4.92857
1-015	colorectal cancer	IIA	Male	69	5.42647
1-023	colorectal cancer	IIA	Female	75	7.7	FGFR3_p.G697S	0.066726
1-028	colorectal cancer	IIA	Female	60	31.3784	IDH1 _p.R132C	0.0793441
1-031	colorectal cancer	IIA	Male	78	11.1538	TP53_p.C275Y	0.82
1-034	colorectal cancer	IIA	Male	74	17.1	TP53_p.L194H	1.15	KRAS_p.G13D	0.89	TP53_p.Y220C	0.22
1-041	colorectal cancer	IIA	Female	69	4.67647
1-049	colorectal cancer	IIA	Male	57	7.2
1-052	colorectal cancer	IIA	Male	81	19	APC_p.Q1291Ter	0.6	TP53_p.G245S	0.55	TP53_p.C277F	0.13
2-101	colorectal cancer	IIA	Male	80	5.07407	TP53 _p.R273H	4.95
2-103	colorectal cancer	IIA	Male	73	28.4571	PIK3CA _p.E545K	2.11	SF3B1 _p.K700E	0.79	TP53 _p.C275Y	0.38
2-105	colorectal cancer	IIA	Male	69	3.45	TP53_p.R249G	0.486049	KRAS_p.A146T	0.0971503
2-109	colorectal cancer	IIA	Female	85	9.77	APC _p.R876Ter	1.28	TP53 _p.H193R	1.05	KRAS _p.G12D	0.81
2-114	colorectal cancer	IIA	Female	80	22.43
2-117	colorectal cancer	IIA	Male	79	4.7	PIK3CA _p.R93W	0.272387	PIK3CA _p.H1047Y	0.0739645
2-118	colorectal cancer	IIA	Female	70	6.3	PIK3CA _p.E542K	0.0814332	EGFR _p.T790M	0.0810701
2-119	colorectal cancer	IIA	Female	76	8.35714	TP53_p.P151T	0.068
2-120	colorectal cancer	IIA	Male	75	7.1
2-126	colorectal cancer	IIA	Male	58	7	TP53_p.W146Ter	0.33
2-127	colorectal cancer	IIA	Male	76	6.4	PIK3CA_p.E545K	0.17	APC_p.R1450Ter	0.12
2-133	colorectal cancer	IIA	Male	83	10.2	BRAF _p.V600E	1.71
2-136	colorectal cancer	IIA	Female	72	17.16	TP53_p.A138V	0.07
2-137	colorectal cancer	IIA	Male	53	3.8	TP53_p.R306Ter	0.08
3-022	colorectal cancer	IIA	Male	65	34.1379	KRAS _p.G13D	0.14	TP53 _p.W91fs	0.12	PIK3CA _p.E542K	0.11	MET _p.Y1021N	0.09	MAP2K2 _p.Q60R	0.08
3-023	colorectal cancer	IIA	Male	44	2.78571	APC _p.E1306Ter	0.09
3-025	colorectal cancer	IIA	Male	83	40.5455	MET _p.R988C	0.07
3-027	colorectal cancer	IIA	Female	76	3.45882	PIK3CA _p.Q546K	0.25	KRAS _p.G12D	0.11	PTEN _p.H93Y	0.07
3-030	colorectal cancer	IIA	Female	85	7.28358	TP53 _p.R248W	0.15
3-033	colorectal cancer	IIA	Female	70	15
3-035	colorectal cancer	IIA	Male	81	9.6	MAP2K1_p.K57E	0.16	PIK3CA_p.E545K	0.08
3-036	colorectal cancer	IIA	Male	76	9.08571	TP53_p.R273L	1.01	TP53_p.Y234C	0.33	TP53_p.R282Q	0.22	SMAD4_p.R361C	0.09
3-043	colorectal cancer	IIA	Male	75	14.8846	KRAS _p.G12C	0.39	GNAS _p.R201H	0.25
3-047	colorectal cancer	IIA	Female	69	10
3-048	colorectal cancer	IIA	Female	68	6.9375	APC _p.Q1406Ter	0.12	IDH1 _p.R132H	0.1	TP53 _p.R158L	0.08
3-049	colorectal cancer	IIA	Male	79	8.6	APC _p.Q1406Ter	0.485213	TP53 _p.M237I	0.457899	TP53 _p.L194R	0.196937	TP53 _p.C238Y	0.203511
3-052	colorectal cancer	IIA	Male	71	4.65385
3-053	colorectal cancer	IIA	Male	67	7.5	TP53 _p.V216L	0.0847817
3-054	colorectal cancer	IIA	Male	68	8.10811	SF3B1 _p.K700E	0.576369	NRAS _p.G12D	0.0962279	TP53 _p.W91Ter	0.199772
3-056	colorectal cancer	IIA	Female	66	9.68571	TP53_p.P151R	0.067
3-059	colorectal cancer	IIA	Male	71	6.875
3-062	colorectal cancer	IIA	Male	84	6.65455	KRAS_p.G12V	0.27	PIK3CA_p.E545K	0.15	TP53_p.N239fs	0.09
3-063	colorectal cancer	IIA	Male	69	3.96	TP53_p.K132N	1.17	KRAS_p.G12V	1.11
3-068	colorectal cancer	IIA	Male	85	5.8
3-072	colorectal cancer	IIA	Male	76	24.1	KRAS_p.G13D	0.08
3-073	colorectal cancer	IIA	Male	87	5.8	APC_p.R1450Ter	0.15	BRAF_p.V600E	0.07
3-081	colorectal cancer	IIA	Male	63	7	TP53_p.V274L	0.79	FBXW7_p.R479Q	0.55	ERBB2_p.G776V	0.49	CTNNB1_p.S33C	0.43	TP53_p.P151A	0.09
3-086	colorectal cancer	IIA	Male	81	7.6
1-042	colorectal cancer	IIB	Male	82	13.6
1-043	colorectal cancer	IIB	Female	65	11.4	EGFR_p.R451C	0.08	TP53_p.L35fs	0.07
2-108	colorectal cancer	IIB	Female	74	4.01	BRAF _p.V600E	0.26	SMAD4 _p.R361H	0.2	FBXW7 _p.R479Q	0.13	MET _p.Y1021N	0.08
3-026	colorectal cancer	IIB	Female	73	5.02703
3-028	colorectal cancer	IIB	Male	96	16.6216
3-057	colorectal cancer	IIB	Female	78	15.6316	TP53_p.R158H	0.15	TP53_p.S241C	0.14	TP53_p.K132N	0.083
3-087	colorectal cancer	IIB	Male	69	4.2	APC_p.Q1378Ter	0.96
2-132	colorectal cancer	IIC	Female	79	7.7	GNAS_p.R201H	0.34
3-076	colorectal cancer	IIC	Male	61	13	TP53 _p.V173M	27.94	APC _p.T1368fs	21.78	APC _p.R1450Ter	0.07
3-084	colorectal cancer	IIC	Male	62	8	KRAS_p.G12V	5.73	APC_p.R1450Ter	5.6	TP53_p.R248Q	3.68	APC_p.R876Ter	2.05	TP53_p.S241Y	0.07	MET_p.Y1248C	0.07
3-088	colorectal cancer	IIC	Male	65	14.5
2-110	colorectal cancer	IIIA	Male	82	15.18	TP53 _p.R282W	0.0805477
2-122	colorectal cancer	IIIA	Female	56	11.9
1-003	colorectal cancer	IIIB	Female	74	23.2941	PIK3CA _p.E545A	0.146341	APC _p.R805Ter	0.0784621
1-005	colorectal cancer	IIIB	Female	53	1.75
1-008	colorectal cancer	IIIB	Female	81	4.44	TP53_p.R175H	2.2653	TP53_p.R273H	0.479157	TP53_p.M237V	0.429676
1-012	colorectal cancer	IIIB	Female	69	8.52857	SF3B1_p.K700E	0.239726	MET_p.R988C	0.0679579
1-016	colorectal cancer	IIIB	Male	64	3.08571	AR _p.F814V	0.26	TP53 _p.L194R	0.22	TP53 _p.R273H	0.12
1-019	colorectal cancer	IIIB	Female	53	1.91842	GNAS_p.R201H	0.075643
1-024	colorectal cancer	IIIB	Male	57	8.6	TP53 _p.R273H	0.252419
1-025	colorectal cancer	IIIB	Female	83	7.41176	TP53 _p.T102fs	0.136799
1-027	colorectal cancer	IIIB	Female	62	9
1-030	colorectal cancer	IIIB	Female	75	9.98276	TP53_p.R282W	0.085
1-032	colorectal cancer	IIIB	Female	75	10.1875	TP53_p.Y220Ter	0.7	APC_p.R1114Ter	0.42
1-035	colorectal cancer	IIIB	Male	80	6.4	PIK3CA_p.E542K	1.77	TP53_p.R273C	1.47
1-037	colorectal cancer	IIIB	Female	81	7.47619	TP53_p.P13fs	0.13	TP53_p.R273H	0.11	KRAS_p.G12C	0.07
1-038	colorectal cancer	IIIB	Female	82	8.39062	BRAF_p.N581S	0.07
1-044	colorectal cancer	IIIB	Male	71	5.1	TP53_p.H214R	0.07
1-048	colorectal cancer	IIIB	Female	67	5.7	TP53_p.H214R	0.17	KRAS_p.Q61H	0.08
1-050	colorectal cancer	IIIB	Female	86	13.8	TP53_p.R248W	0.11	TP53_p.G244C	0.11
2-111	colorectal cancer	IIIB	Female	83	8.4
2-116	colorectal cancer	IIIB	Female	87	15	KRAS _p.G12D	0.102302
2-128	colorectal cancer	IIIB	Male	78	6.2
2-129	colorectal cancer	IIIB	Male	66	5.8	TP53_p.S90fs	5.15	BRAF_p.V600E	4.82
2-130	colorectal cancer	IIIB	Male	72	3.8	TP53_p.I195T	1.59	APC_p.R1114Ter	1.36	TP53_p.G244S	0.09
3-032	colorectal cancer	IIIB	Female	58	3.82192	KRAS _p.G12V	0.158983	TP53 _p.C176F	0.0768935
3-034	colorectal cancer	IIIB	Male	70	26.9062
3-041	colorectal cancer	IIIB	Male	66	4.69219	ERBB3 _p.E928G	14.05	TP53 _p.R273C	12.78	ERBB2 _p.L755S	9.68	RET _p.C634Y	0.68	TP53 _p.R175C	0.13	FGFR3 _p.V555M	0.12	TP53 _p.L145R	0.11	PIK3CA _p.E542K	0.07
3-058	colorectal cancer	IIIB	Female	61	14.6327	IDH2_p.R140Q	0.9	TP53_p.G244S	0.08	EGFR_p.E884K	0.07
3-061	colorectal cancer	IIIB	Male	74	7.14085
3-067	colorectal cancer	IIIB	Female	75	6.5	KRAS_p.G12D	0.65	TP53_p.H179R	0.14
3-070	colorectal cancer	IIIB	Female	76	2.7	TP53_p.S378fs	0.16	TP53_p.R248W	0.07
3-071	colorectal cancer	IIIB	Female	76	6.2
3-074	colorectal cancer	IIIB	Male	60	3.3	TP53_p.R175H	0.52	KRAS_p.G12V	0.1	PDGFRA_p.V561A	0.08
3-075	colorectal cancer	IIIB	Male	68	9.8	EGFR_p.R451C	0.07
3-077	colorectal cancer	IIIB	Female	69	2.2	TP53_p.P151A	0.09
3-078	colorectal cancer	IIIB	Female	57	5.3	TP53_p.A138V	0.08	TP53_p.R283C	0.08
3-079	colorectal cancer	IIIB	Male	47	3.7
1-004	colorectal cancer	IIIC	Female	74	2.89583	KRAS _p.G12D	1.61	NRAS _p.Q61K	0.09
1-045	colorectal cancer	IIIC	Female	71	10.1077	GNAS_p.R201H	0.07
2-104	colorectal cancer	IIIC	Female	39	9.23	TP53_p.R282W	2.16323	TP53_p.R248W	0.0977517	PTEN_p.P96L	0.0749064
2-113	colorectal cancer	IIIC	Female	69	5.27	TP53 _p.R273S	0.65	KRAS _p.G12D	0.52	GNAS _p.R201H	0.09
2-124	colorectal cancer	IIIC	Male	68	5.2
2-131	colorectal cancer	IIIC	Male	77	4.5	KRAS_p.G12C	0.14
2-138	colorectal cancer	IIIC	Female	81	6.5	KRAS_p.G12D	2.26	PIK3CA_p.E545K	2.23
3-021	colorectal cancer	IIIC	Male	71	2.80986	PIK3CA _p.R88Q	0.15
3-031	colorectal cancer	IIIC	Male	56	2.83929	MAP2K1_p.P124S	0.0729661
3-038	colorectal cancer	IIIC	Male	80	5.05263	APC _p.R1450Ter	0.18	KRAS _p.G12V	0.15
3-046	colorectal cancer	IIIC	Male	76	5.9	TP53 _p.R196Ter	0.69	TP53 _p.P151T	0.13	SMAD4 _p.R361C	0.12
3-064	colorectal cancer	IIIC	Male	47	5.18	TP53_p.E285V	2.43	KRAS_p.G12S	2.08	GNAS_p.R201H	0.12
3-065	colorectal cancer	IIIC	Male	49	3.7	TP53_p.G245D	26.07	KRAS_p.G12V	13.65	TP53_p.P152fs	0.32	TP53_p.H178fs	0.13	PTEN_p.D92G	0.094
1-007	colorectal cancer	IVA	Male	66	4.41429	TP53_p.N29fs	0.159109
1-040	colorectal cancer	IVA	Female	64	16.2917	TP53_p.P190L	4.34
3-050	colorectal cancer	IVA	Male	80	9
3-051	colorectal cancer	IVA	Female	62	14.6	FBXW7 _p.R505C	3.61	TP53 _p.V197M	3.11	BRAF _p.V600E	3.02	SMAD4 _p.R361H	1.07	KRAS _p.G13R	0.26
3-055	colorectal cancer	IVB	Male	71	42.1111	TP53 _p.Y234C	9.05117
3-080	colorectal cancer	IVB	Female	75	30.4	PIK3CA_p.H1047R	15.01	MAP2K1_p.Q56P	12.67	PIK3CA_p.E542K	0.27
1-011	colorectal cancer	IVC	Male	70	6.16216	KRAS_p.G12V	9.13594	TP53_p.K132fs	6.75223	TP53_p.R283H	0.886608
3-029	colorectal cancer	IVC	Male	60	3.67021	TP53 _p.Y234Ter	0.63	KRAS _p.G12V	0.37
3-037	colorectal cancer	IVC	Male	76	7.875
3-044	colorectal cancer	IVC	Male	86	9.35294	TP53 _p.I195S	0.27	TP53 _p.R248W	0.12	APC _p.H1490fs	0.1
3-045	colorectal cancer	IVC	Female	79	9	TP53 _p.H179R	0.37	KRAS _p.G12D	0.23
1-504	gastric cancer	IA	Male	73	13.8621
1-506	gastric cancer	IA	Male	92	9.24324	TP53_p.Y220C	0.0721709
1-507	gastric cancer	IA	Male	75	14.0833
1-508	gastric cancer	IA	Female	77	5.32258	SMAD4 _p.R361C	0.0968242
1-511	gastric cancer	IA	Male	64	6.71429	APC_p.R805Ter	0.0922084
1-516	gastric cancer	IA	Male	74	8.3	TP53_p.I195T	0.15
1-517	gastric cancer	IA	Male	72	15.2182	TP53_p.R248W	0.07
1-520	gastric cancer	IA	Male	81	8.86957	TP53_p.G245D	0.15
1-521	gastric cancer	IA	Male	71	20.5
1-523	gastric cancer	IA	Male	66	6	FGFR3_p.G697S	0.07	TP53_p.T102fs	0.08
2-007	gastric cancer	IA	Male	71	6.98438	PIK3CA _p.P539R	0.088574
3-501	gastric cancer	IA	Male	64	8.14286	MTOR _p.A2210T	0.07
3-507	gastric cancer	IA	Male	81	5.04808
3-508	gastric cancer	IA	Male	72	8.61972
3-510	gastric cancer	IA	Female	86	8.13699	FGFR3_p.R248C	0.09	ERBB2_p.V659A	0.0789
3-514	gastric cancer	IA	Male	46	2.4	FBXW7_p.R505C	0.07
1-503	gastric cancer	IB	Male	72	10.8	FGFR1 _p.V592M	0.073278
1-514	gastric cancer	IB	Male	76	18.5625
1-518	gastric cancer	IB	Male	76	4.22034
2-003	gastric cancer	IB	Male	75	4.31538
2-009	gastric cancer	IB	Female	76	4.34615	FBXW7_p.R689W	0.066
3-509	gastric cancer	IB	Male	74	8.5	TP53_p.C277Y	0.59	IDH2_p.R140Q	0.11
1-502	gastric cancer	IIA	Male	72	3.66234
1-519	gastric cancer	IIA	Male	72	15.4038	TP53_p.R248W	0.98	APC_p.S1465fs	0.55
1-524	gastric cancer	IIA	Female	64	10.1	TP53_p.R248W	0.08
2-001	gastric cancer	IIA	Female	80	5.35714	TP53 _p.R196Ter	10.06
2-005	gastric cancer	IIA	Female	54	2.74615	TP53 _p.N29fs	0.130804
2-011	gastric cancer	IIA	Male	83	4.8	TP53_p.P152S	0.09	TP53_p.M237I	0.09
1-505	gastric cancer	IIB	Female	84	8.925	PIK3CA _p.E545D	11.1528	FBXW7 _p.R465C	10.4531	KRAS _p.G13D	1.39485	PIK3CA _p.R88Q	0.269397	PIK3CA _p.C420R	0.14564	TP53_p.G244C	0.07
1-515	gastric cancer	IIB	Male	73	6.48529	KRAS_p.G13D	0.24
2-010	gastric cancer	IIB	Male	50	6.4
3-503	gastric cancer	IIB	Male	69	8.55882	ERBB3_p.G284R	1.19	APC_p.R1450Ter	0.71	KRAS_p.G12V	0.71	PIK3CA_p.E542K	0.68	IDH2_p.R140Q	0.07	EGFR_p.T790R	0.07
2-008	gastric cancer	IIIA	Female	70	8.45455	TP53 _p.R282W	0.098264
3-512	gastric cancer	IIIA	Male	67	4.23684
2-002	gastric cancer	IIIB	Male	70	3.82394	EGFR _p.I491M	0.0740466	FGFR3 _p.V555M (p.V553M)	0.0681663
2-004	gastric cancer	IIIB	Male	79	3.48
3-502	gastric cancer	IIIB	Male	68	4.33784	PIK3CA _p.E542K	0.32
3-504	gastric cancer	IIIB	Male	74	14.2174	TP53 _p.L145R	0.91
3-511	gastric cancer	IIIB	Male	78	7.78125
1-501	gastric cancer	IV	Male	71	3.7619	PIK3CA _p.N345I	0.0764234
1-509	gastric cancer	IV	Female	70	13.125	TP53_p.H179R	0.11
1-510	gastric cancer	IV	Male	76	11.0625	IDH1 _p.R132C	0.1
1-512	gastric cancer	IV	Female	75	9.35294
1-513	gastric cancer	IV	Male	63	16
1-522	gastric cancer	IV	Male	87	4.5	TP53_p.Y220H	0.24
3-505	gastric cancer	IV	Female	68	25.4211	KRAS _p.G13D	7.09	TP53 _p.R196Ter	5.54	MTOR _p.R2217W	0.09	FGFR3 _p.G697S	0.07
